# Supplementary material for: Modelling cointegration and Granger causality network to detect long-term equilibrium and diffusion paths in the financial system
Source: R Soc Open Sci. 2018 Mar 28;5(3):172092. doi: 10.1098/rsos.172092 (PMC5882728; doi:10.1098/rsos.172092)
Supplement: Data [file rsos172092supp2.csv]

Stock Code	000006_SZ	000011_SZ	000014_SZ	000029_SZ	000031_SZ	000036_SZ	000040_SZ	000042_SZ	000046_SZ	000056_SZ	000402_SZ	000502_SZ	000514_SZ	000517_SZ	000540_SZ	000558_SZ	000567_SZ	000573_SZ	000609_SZ	000615_SZ	000616_SZ	000620_SZ	000631_SZ	000656_SZ	000667_SZ	000668_SZ	000671_SZ	000691_SZ	000711_SZ	000732_SZ	000797_SZ	000838_SZ	000861_SZ	000863_SZ	000882_SZ	000886_SZ	000897_SZ	000909_SZ	000918_SZ	000926_SZ	000931_SZ	000965_SZ	000979_SZ	000981_SZ	002016_SZ	002077_SZ	002113_SZ	002133_SZ	002146_SZ
Industry	REI	REI	REI	REI	REI	REI	REI	REI	REI	REI	REI	REI	REI	REI	REI	REI	REI	REI	REI	REI	REI	REI	REI	REI	REI	REI	REI	REI	REI	REI	REI	REI	REI	REI	REI	REI	REI	REI	REI	REI	REI	REI	REI	REI	REI	REI	REI	REI	REI
	10.38	13.07	20.53	11.63	12.68	8.12	14.06	19.13	11.35	31.2	10.39	28.53	10.36	6.21	8.22	24.93	26.33	8.04	13.69	14.19	7.07	9.2	9.15	4.75	4.93	26.42	8.13	10.15	21.21	22.17	20.11	44.08	6.97	10.58	5.18	6.39	5.27	18.68	5.76	15.16	11.45	6.19	3.61	7.57	12.18	17.96	35.73	8.69	8.58
	10.04	12.52	19.3	10.92	12.5	8.34	14.65	19.9	11.13	31.09	10.53	25.7	9.39	6.03	8.08	23.8	25.11	8.28	12.8	13.73	6.85	8.87	9.32	4.63	5.42	25.48	7.58	9.71	21.21	21.6	18.72	48.49	6.62	9.81	5.01	6.13	5.5	18.68	5.49	14.78	11.19	6.06	3.49	7.57	11.88	19.12	32.88	8.2	8.19
	10.3	12.8	19.7	11.2	12.8	8.58	15.45	20.66	11.39	32.4	10.69	26.42	10.33	6.2	8.34	24.63	27.1	9.11	13.25	13.95	6.98	9.02	9.46	4.76	5.62	25.48	8.03	10.03	21.21	21.77	19.05	53.34	6.77	10.39	5.15	6.33	6.05	18.68	5.68	15.31	11.35	6.27	3.65	7.57	12.15	20.29	34.13	8.79	8.43
	9.27	11.52	17.73	10.08	11.54	7.83	13.91	19.13	10.27	29.22	9.64	23.78	9.3	5.58	7.62	22.17	24.39	8.2	11.93	15.35	6.29	8.13	8.86	4.29	5.06	22.93	7.23	9.03	21.21	19.59	17.2	49.92	6.09	9.46	4.65	5.7	5.45	18.68	5.11	13.78	10.22	5.65	3.32	7.57	10.97	18.26	30.72	7.91	7.6
	9.36	11.6	18	10.11	11.56	8.38	13.33	19.8	10.17	29.47	10.02	23.01	9.74	5.77	7.79	21.42	26.83	8.68	11.75	16.89	6.28	8.17	8.52	4.52	5.57	22.85	7.43	9	21.21	21.55	17.15	54.91	6.11	9.62	4.68	5.94	5.77	18.68	4.94	13.84	10.19	5.86	3.41	7.57	10.92	17.3	30.01	8.48	7.81
	8.44	10.44	16.2	9.1	10.4	8.11	12	17.91	10.07	28.95	9.12	20.71	8.77	5.19	7.66	19.28	27.5	8.6	10.58	15.9	5.97	7.83	7.84	4.22	5.68	20.57	7.15	8.1	21.21	21.6	15.44	50.4	5.55	8.77	4.28	5.98	6.01	18.68	4.45	13.12	9.17	5.51	3.07	7.57	9.83	15.57	27.01	8.3	7.49
	8.51	10.36	16.3	9.09	10.57	8.23	11.43	17.4	10	27.66	9.67	21.99	8.03	4.97	7.69	18.54	29.14	7.74	10.61	16.5	6.09	7.94	7.3	4.23	5.35	19.66	6.91	8.11	21.21	23.2	15.42	45.36	5.6	8.96	4.24	5.63	6.21	18.68	4.47	13.08	9.1	5.55	3.08	7.57	9.69	15.95	27.46	8.48	7.68
	8.45	9.75	15.25	8.69	10.05	7.42	11.14	17.31	9.89	26.68	9.45	21.86	7.35	4.9	7.33	16.69	28.82	7	10	14.85	5.93	7.5	6.8	4.16	5.45	19.61	6.32	7.72	21.21	23.38	14.6	49.7	5.5	8.81	4.04	5.28	5.66	18.68	4.17	12.08	8.94	5.28	2.9	7.57	9	14.8	28.2	7.81	7.67
	8.6	10.07	15.77	9	10.3	7.47	11.4	17.73	10.06	27.38	10.03	23.67	7.49	4.96	7.46	17.51	30.15	7.21	10.38	14.77	6.07	7.59	7.06	4.22	5.56	19.97	6.5	8.14	21.21	23.85	15	52.65	5.69	9.15	4.17	5.43	5.54	18.68	4.26	12.26	9.59	5.38	2.93	7.57	9.25	14.97	29.95	7.8	7.84
	8.39	9.83	14.63	8.68	9.67	7.07	10.57	16.98	9.75	27.29	9.78	22.99	6.8	4.52	7.11	16.63	29.28	6.8	10.16	13.37	5.65	7.2	6.71	4	5.2	19.92	6.23	7.6	21.21	23	14.33	48.43	5.43	9.03	3.92	5.12	4.99	18.68	3.99	11.15	9.07	5.13	2.79	7.57	8.48	13.84	29.6	7.78	7.5
	8.44	10.18	15.07	8.99	10.48	7.04	10.65	16.75	9.89	26.44	9.9	23.94	6.83	4.5	7.12	17.29	29.49	6.88	10.38	13.75	5.72	7.13	6.85	3.99	5.03	20	6.26	7.9	21.21	21.92	14.87	53.27	5.49	9.1	3.94	5.49	4.78	18.68	4.04	11.4	9.27	5.15	2.84	7.57	8.68	15	30.77	7.76	7.5
	8.7	10.59	15.99	9.34	11.04	7.51	11.72	17.61	10.2	27.89	10.24	24.88	7.41	4.71	7.39	18.32	30.32	7.23	10.7	15.13	5.95	7.48	7.13	4.12	5.11	20.63	6.89	8.69	21.21	22.68	16.36	58.6	5.7	9.38	4.14	5.75	5.12	18.68	4.23	12.26	9.59	5.34	3.12	7.57	9.08	16.5	31.4	8.25	7.8
	8.54	10.52	16.79	9.36	10.75	7.33	12.89	17.13	9.95	28	9.83	24.92	7.55	4.6	7.28	18.35	27.91	7.25	10.43	16.2	5.84	7.28	6.95	4.18	4.96	21.18	6.92	8.59	21.21	21.58	16.3	57.96	5.96	9.23	4.34	6.1	5.19	16.81	4.28	12.5	9.78	5.38	3	7.57	9.08	17.28	30.95	7.88	7.62
	8.25	10.32	16.83	8.83	10.21	7.18	12.58	16.48	9.71	26.49	9.35	23.8	7.08	4.36	6.99	16.74	27.42	7.05	9.97	15.03	5.81	7.19	6.71	4.03	4.51	20	6.5	8.48	21.21	21.79	15.35	57.8	5.55	8.7	4.09	6.17	4.95	15.13	4.01	12.01	9.07	5.31	2.89	7.57	8.73	16.29	30.07	7.18	7.45
	8.25	10.58	17.49	8.83	10.5	7.29	13.05	16.59	9.84	27.59	9.44	24.45	7.29	4.41	7.11	17.14	27	7.2	10.11	16.53	5.88	7.26	6.75	4.04	4.47	21.01	6.71	8.85	21.21	21.89	15.91	58	5.59	8.77	4.17	5.98	5.07	13.9	4.05	12.55	9.23	5.37	2.99	7.57	8.95	17.37	30.81	7.05	7.36
	8.25	10.66	17.6	8.94	10.65	7.31	13.48	16.72	9.95	28.1	9.39	24.97	7.56	4.45	7.11	17.25	28.13	7.41	10.22	17.29	5.88	7.31	7.13	4.13	4.47	21.28	6.82	8.81	21.21	21.93	15.46	59.2	5.6	8.82	4.33	5.88	5.08	14.12	4.08	12.5	9.31	5.4	3.03	7.57	9.3	16.38	30.95	7.02	7.42
	7.43	9.59	15.84	8.05	9.87	6.69	12.13	15.05	9.69	25.29	8.45	22.47	6.81	4.01	6.43	15.53	27.49	6.67	9.41	15.8	5.29	6.59	6.42	3.84	4.02	19.15	6.25	7.93	21.21	20.18	13.92	53.28	5.06	7.94	3.93	5.29	4.58	12.71	3.67	11.25	8.38	4.86	2.76	7.57	8.37	14.74	28.23	6.32	6.95
	6.97	9.17	16.68	7.74	9.95	6.63	10.93	15.8	9.75	25.31	8.54	21.6	6.93	3.85	6.65	14.52	28.04	6.47	9.38	17.38	5.04	6.54	6.09	3.77	3.88	18.88	6.05	8.33	21.21	19.91	15.06	49.09	4.87	7.76	3.85	5.08	4.38	11.44	3.59	10.9	8.21	4.64	2.74	7.57	8.15	13.51	27.19	6.12	6.8
	6.91	9.36	16.83	8.51	9.18	6.57	9.84	15.63	9.72	25	8.22	19.44	6.46	3.56	6.51	13.81	28.3	6.06	9.08	15.74	4.71	6.47	5.88	3.57	3.57	17.89	5.94	7.87	21.21	19.74	15.06	44.18	4.49	7.25	3.73	4.76	4.2	10.3	3.37	10.58	7.77	4.35	2.64	7.57	7.55	12.21	25.25	5.51	6.44
	7.45	9.86	17.19	9.36	9.56	6.77	9.98	15.63	9.99	25.4	8.61	20.55	6.74	3.77	6.69	14.39	28.9	6.31	9.41	15.2	4.94	6.79	6.08	3.68	3.76	19.28	6.24	8.05	21.21	20.11	15.06	47.4	4.65	7.53	3.85	4.95	4.53	10.6	3.52	11.18	8.17	4.57	2.75	7.57	7.92	12.88	26.5	5.89	6.75
	7.13	9.58	16.22	9.34	9.54	6.68	9.45	15.68	9.77	25.04	8.64	20.65	6.57	3.61	6.7	14.4	28.69	6.4	9.39	14.47	4.83	6.72	6.13	3.6	3.62	18.7	6.11	7.84	21.21	20.25	15.06	47.4	4.59	8	3.77	4.83	4.7	10.17	3.58	11.28	8.12	4.53	2.7	7.57	7.96	12.3	24.66	5.85	6.9
	7.46	10.02	17.18	9.89	9.9	6.98	9.76	16	10.05	25.27	9.05	21.47	6.95	3.91	7.09	14.95	29.92	6.73	9.81	14.85	5.04	6.85	6.38	3.71	3.79	19.7	6.45	8.1	21.21	21.01	15.06	49.3	4.76	8.09	3.89	5.01	4.8	10.76	3.94	11.81	8.39	4.68	2.79	7.57	8.29	13.53	25.82	6.16	7.12
	7.74	11.02	17.72	10.3	10.35	7.09	10.74	16.11	10.14	24.9	9.06	21.89	7.21	4.3	7.23	15.06	28.29	6.99	10.06	14.67	5.18	6.82	6.58	3.85	4	19.93	6.57	8.38	21.21	21.15	15.06	52.75	4.88	8	3.9	5.09	4.74	11.84	4.07	11.9	8.45	4.76	2.86	7.57	8.51	13.59	26.47	6.19	7.24
	8.15	12.12	18.17	10.4	10.38	7.21	10.98	16.17	10.16	25.07	9.04	22.66	7.27	4.32	7.25	15.4	28.34	7.3	10.14	16.14	5.26	6.86	6.58	3.87	4.01	20.31	6.48	8.66	21.21	21.21	15.06	54.3	4.94	8.13	3.96	5.28	4.82	12.06	4.06	11.96	8.63	4.88	2.87	7.57	8.61	13.82	28.2	6.24	7.2
	7.8	13.33	17.42	9.78	10.09	7.08	10.47	15.68	9.96	24.4	9	22.75	7.18	4.13	7.19	15.54	27.78	7.39	9.98	15.58	5.22	6.77	6.67	3.78	3.95	20.05	6.2	8.32	21.21	20.82	14.75	52.41	4.95	8.12	3.97	5.24	4.68	11.51	4	11.84	8.47	4.8	2.82	7.57	8.38	14.26	27.9	6.05	7.13
	7.97	14.66	17.29	9.93	9.92	7.08	10.14	15.7	9.81	23.87	8.98	22.44	7.01	4.01	6.95	16.2	27.3	7	9.86	16.38	5.13	6.65	6.66	3.73	3.88	19.7	6.08	8.44	21.21	20.59	14.36	57.65	4.85	7.87	4.05	5.3	4.78	11.85	3.99	11.62	8.4	4.77	2.79	7.57	8.45	15.04	27.42	5.93	6.88
	8.43	16.13	19.02	10.92	10.35	7.37	10.83	17.05	10.1	24.85	9.25	23.31	7.39	4.17	7.2	17.82	28.02	7.19	10.33	16.99	5.35	7.32	6.95	3.88	4.04	20.58	6.42	9.03	21.21	21.19	15	63.42	5.34	8.28	4.17	5.41	5.18	12.26	4.12	11.99	8.82	5.2	2.93	7.57	8.93	15.41	29.09	6.28	7.13
	8.75	17.01	19.07	11.24	11.17	7.53	10.88	16.99	10.15	25.43	9.19	23.3	7.47	4.22	7.26	18	30.82	7.29	10.45	18.69	5.56	8.05	7.01	3.9	4.05	21.05	6.5	8.99	21.21	21.08	15.52	64.2	5.44	8.66	4.17	5.49	5.04	12.48	4.27	12.03	9.09	5.19	2.95	7.57	9.19	15.19	30.98	6.54	7.15
	8.79	16.7	20.4	11.26	10.96	7.75	11.25	16.7	10.03	26.28	9.07	23.58	7.37	4.62	7.32	17.61	30.93	7.31	11.5	18.28	5.46	8.48	6.99	3.87	4.03	20.44	6.39	9	21.21	21.11	15.2	65.39	5.98	8.7	4.18	5.46	4.98	12.41	4.56	12.25	8.94	5.13	2.94	7.57	9.44	14.88	31.55	6.66	7.27
	8.65	16.39	20.04	10.98	11.01	8.22	11.09	16.49	10.11	28.08	9	23.3	7.31	4.52	7.27	17.8	30.83	7.28	11.19	18.2	5.45	8.19	6.86	3.9	4.07	20.9	6.3	8.93	21.21	21.14	15.26	66.4	5.87	8.59	4.17	5.39	5.07	12.39	4.48	12.11	8.97	5.11	2.99	7.57	9.33	14.73	30.93	6.72	7.13
	8.75	16.5	20.3	11.02	11.4	8.45	11.25	16.49	10.65	27.79	9.39	23.57	7.53	4.6	7.43	18.37	32.19	7.63	11.45	18.31	5.6	8.26	7.02	4.01	4.23	21.28	6.65	9.12	21.21	22.14	16.79	66.45	5.9	8.84	4.24	5.49	5.1	12.8	4.58	12.5	9.15	5.23	3.05	7.57	9.5	15.02	30.8	6.78	7.5
	8.57	16.32	19.68	10.92	11.34	8.34	11.4	16.49	10.63	27	9.17	23.82	8.28	4.54	7.27	18.38	34.2	8.01	11.22	17.98	5.48	8.1	6.93	3.96	4.14	20.7	6.55	8.89	21.21	21.33	16.58	59.82	5.72	8.64	4.17	5.42	5.01	12.59	4.55	12.29	8.98	5.14	3.01	7.57	9.58	14.83	30.4	6.6	7.27
	8.84	16.47	19.8	11	11.88	8.46	11.33	16.49	10.54	27.45	9.27	23.84	9.11	4.68	7.31	18.8	32.95	7.91	11.14	18.76	5.56	7.98	7.36	3.97	4.17	20.5	6.57	9.18	21.21	21.4	15.96	60.62	5.73	8.6	4.18	5.49	5.1	12.66	4.75	12.18	9.17	5.22	3.02	7.57	9.61	14.08	30.2	6.52	7.4
	7.96	14.82	17.82	9.9	10.69	7.61	10.2	16.49	9.86	24.98	8.36	21.46	8.2	4.26	6.58	16.92	29.88	7.24	10.03	16.88	5.1	7.18	6.62	3.64	3.75	19.1	5.98	8.26	21.21	19.71	14.36	54.56	5.16	7.74	3.76	4.94	4.59	12.38	4.39	10.96	8.25	4.7	2.73	7.57	8.65	12.67	27.18	5.87	6.66
	7.74	13.58	17.09	9.5	10.56	7.53	9.98	16.49	10.02	24.87	8.51	20.7	9.02	4.57	6.63	16.74	31.27	7.28	10.03	16.32	5.19	7.18	6.63	3.68	3.82	18.85	6	7.8	21.21	19.76	14.33	51.99	5.1	7.57	3.77	4.97	4.57	12.74	4.44	10.87	8.31	4.74	2.79	7.57	8.48	12.29	26.23	5.6	6.88
	7.35	12.7	15.99	8.89	10.56	7.46	9.68	14.84	9.69	23.36	8.78	18.63	8.82	4.52	6.3	15.07	28.14	6.9	9.43	15.01	4.79	6.69	6.3	3.61	3.71	17.6	6.1	7.02	21.21	21.74	13.99	47.5	4.85	7.24	3.5	4.63	4.3	11.47	4.44	10.69	7.81	4.51	2.72	7.57	7.87	11.06	23.61	5.28	7.02
	8.09	13.38	17.59	9.78	11.09	7.8	10.65	15.09	10.2	24.02	9.2	18.9	9.18	4.6	6.49	15.22	28.1	7.26	9.84	16.19	4.95	7.14	6.45	3.76	3.88	17.91	6.44	7.09	21.21	22.16	14.59	52.25	5.11	7.52	3.6	4.7	4.44	11.47	4.64	11.07	8.04	4.71	2.86	7.57	8.09	11.47	23.1	5.53	7.4
	8.9	14.11	18.76	10.76	11.98	8.58	11.4	16.6	11.22	25.78	10.04	20.18	9.77	5	7.14	16.19	29.42	7.79	10.52	16.96	5.45	7.6	7.1	4.14	4.19	18.81	7.08	7.8	19.09	24.38	16.03	57.48	5.4	8.18	3.84	4.95	4.8	12	4.88	12.18	8.57	5.18	3.15	7.57	8.9	12.18	24.53	6.08	8.14
	9.38	14.42	18.88	11.84	11.98	8.31	11.3	16.41	10.88	26.31	9.7	19.88	9.39	4.84	7.24	16.25	28.84	7.71	10.48	16.71	5.49	7.37	7.37	4.18	4.13	18.7	6.93	8.2	18.2	23.68	15.58	58.3	5.58	8.04	3.82	4.97	4.72	12.3	4.78	12.37	8.58	5.14	3.28	7.57	9.04	11.99	24.06	6.69	8.25
	8.8	13.39	17.65	13.02	11.98	8.68	10.6	16.38	11.05	26.24	9.64	18.54	8.8	4.6	7.29	15.09	26.86	7.62	9.87	16.1	5.27	7.09	7.64	4	3.99	18.37	6.71	8.3	16.55	23.45	14.53	52.5	5.31	7.64	3.7	4.75	4.53	11.62	4.58	12.46	8.22	4.96	3.11	7.57	8.86	11.28	23.29	6.51	8.06
	8.89	13.68	18.03	13.33	11.98	8.77	10.6	16.45	11.05	26.21	9.59	18.8	9.37	4.66	7.27	15.41	27.4	7.72	10.1	17.65	5.38	7.2	7.65	4.03	4.08	18.81	6.77	8.3	16.73	23.64	14.91	55.68	5.41	7.83	3.8	4.85	4.59	11.85	4.58	12.94	8.39	5.06	3.12	7.57	9.27	12.41	23.4	6.42	8.02
	8.61	13.54	17.9	12.8	11.67	8.52	10.49	16.2	11.05	25.58	9.41	18.78	9.08	4.53	7.08	15.28	27.49	7.71	10.11	17.22	5.4	7.02	7.43	3.96	4.04	18.8	6.55	8.2	16.51	22.81	14.81	15.6	5.54	7.94	3.8	4.86	4.55	11.78	4.58	12.62	8.59	4.99	3.03	7.57	9.11	12.91	23.31	6.21	7.78
	8.3	13.06	17.36	12.05	10.98	8.15	10.28	15.6	11.05	25.27	9.13	19.2	8.9	4.33	6.81	15.49	27.45	7.32	9.97	16.42	5.16	6.8	6.91	3.86	3.93	18.3	6.29	8.28	17	21.69	14.25	17.16	5.33	7.73	3.69	4.74	4.46	11.25	4.58	12.16	8.32	4.84	2.93	7.57	8.71	12.98	22.85	6.2	7.55
	8.21	13.78	17.17	11.54	10.82	8.03	10.26	15.46	11.05	25.18	9	18.98	8.31	4.32	6.69	15.04	26.85	7.1	9.75	16.2	5.05	6.83	6.6	3.77	3.88	17.96	6.13	7.93	16.18	21.78	13.91	16.98	5.21	7.51	3.61	4.72	4.39	11.16	4.58	11.76	8.12	4.73	2.89	7.57	8.53	12.66	22.92	5.82	7.25
	7.97	12.99	16.74	11.4	10.48	7.94	9.95	15.5	11.05	25.22	8.88	18.64	8.1	4.2	6.73	14.81	26.64	7.14	9.76	15.75	5.08	7.1	6.48	3.75	3.85	18.1	6.15	7.9	16.19	21.68	13.99	15.64	5.17	7.43	3.6	4.71	4.36	11.04	4.58	11.3	8.12	4.73	2.88	7.57	8.53	13.93	23.39	5.74	7.23
	8.2	13.54	17.5	11.68	10.8	8.13	10.26	16.21	11.05	26.01	9.13	19.54	8.36	4.39	6.9	15.44	28.02	7.37	10.06	16.39	5.26	7.24	6.79	3.86	3.96	18.69	6.33	8.13	16.68	22.5	14.36	15.95	5.31	7.81	3.7	4.88	4.58	12.14	4.58	11.77	8.36	4.88	2.96	7.57	8.79	15	24.35	5.85	7.5
	8.03	13.57	17.13	11.23	10.6	8.1	10.12	15.63	11.31	25.45	9	19.52	8.23	4.31	6.82	14.48	27.27	7.57	10.06	16.4	5.2	7.02	6.66	3.81	3.93	18.76	6.15	8.22	16.29	21.3	14.13	14.81	5.23	7.8	3.67	5.05	4.57	12.36	4.58	11.52	8.26	4.82	2.92	7.57	8.78	14.88	24.5	5.91	7.3
	7.81	12.92	17.33	11.13	10.31	7.87	10.05	15.57	10.76	25.37	8.96	19.43	8.21	4.26	6.71	14.05	27.24	7.84	10.17	15.86	5.1	6.89	6.48	3.78	3.89	19.6	6.05	8.33	16.05	20.8	14.06	14.96	5.16	7.75	3.67	4.95	4.43	12.99	4.58	11.33	8.15	4.75	2.91	8.27	8.78	14.16	24.3	5.67	7.16
	8.14	13.34	17.58	11.6	10.52	8.17	10.26	15.9	10.95	25.8	9.14	20	8.5	4.34	6.85	14.85	27.93	7.9	10.52	16.4	5.26	7.09	6.76	3.85	3.95	20.19	6.2	8.52	16.46	21.55	14.5	15.18	5.3	7.96	3.79	5.05	4.52	14.29	4.58	11.7	8.4	4.88	2.96	8.21	8.96	14.59	25.75	5.89	7.39
	8.39	13.8	18.32	11.8	11.04	8.39	10.57	16.42	11.09	26.49	9.36	20.91	9.04	4.48	7.14	15.68	29.49	8	10.75	17.1	5.45	7.51	7.05	3.96	4.06	20.49	6.47	8.71	17.05	22.24	15.09	15.86	5.49	8.5	3.95	5.38	4.62	15.72	4.58	12.26	8.72	5.04	3.03	8.55	9.28	14.98	27.5	6.19	7.62
	8.76	15.18	19.01	12.55	11.71	8.52	11.06	16.97	11.59	28.38	9.58	21.77	9.22	4.58	7.42	16.55	30.45	7.98	10.9	17.73	5.62	7.68	7.25	4.04	4.15	22.54	6.62	8.93	17.36	22.54	15.54	16.43	5.64	8.95	4.02	5.48	4.72	17.29	4.58	12.61	8.89	5.19	3.13	9.41	9.4	15.48	27.9	6.58	7.74
	8.43	14.75	18.55	12.07	11.31	8.19	10.8	16.54	11.24	28.69	9.39	21.34	8.95	4.46	7.22	17.03	30.42	7.98	10.98	17.49	5.54	7.75	7.09	3.98	4.07	23.29	6.49	9.18	17.11	22.21	15.16	18.07	5.68	9.02	3.95	5.41	4.65	19.02	4.58	12.43	8.84	5.12	3.07	9.7	9.44	14.94	28.3	6.63	7.55
	8.55	14.92	18.57	12.04	11.4	8.3	10.85	16.76	11.18	27.84	9.38	21.84	9.03	4.52	7.22	17.02	30.26	7.86	10.97	18.21	5.75	7.68	7.26	4	4.07	23.16	6.48	9.13	17.31	22.72	15.28	19.88	5.67	8.91	3.96	5.53	4.68	20.92	4.58	12.55	9.07	5.2	3.06	9.84	10.38	14.88	29.7	6.53	7.6
	8.37	14.7	18.13	12.02	11.19	8.21	10.9	16.08	10.8	26.8	9.35	21.03	9.32	4.6	7.1	17.1	29.01	7.89	10.98	18.08	5.52	7.5	7.06	4.01	4.01	22.89	6.43	9.3	19.04	22.11	15.43	19.88	5.45	8.56	3.89	5.71	4.52	21.16	4.58	12.39	8.79	5.06	3.04	9.96	10.35	14.23	28.78	6.53	7.76
	8.47	14.54	18.22	12.24	11.22	8.18	11.13	16.24	10.7	27.13	9.5	21.21	9.42	4.8	7.17	17.41	27.92	8.16	11.33	17.7	5.58	7.53	7.2	4.05	4.02	23.51	6.49	9.76	18.65	21.88	15.55	19.88	5.54	8.76	3.9	5.69	4.51	20.28	4.58	12.62	8.84	5.13	3.08	9.72	10.21	14.14	29.2	6.89	7.66
	8.29	14.08	18.14	11.65	11.06	8.16	11.09	16.59	10.67	27.4	9.28	21.39	9.11	4.68	7.08	18.71	27.97	7.9	11.01	17.22	5.5	7.49	7.19	4.1	3.99	23.94	6.23	9.48	18.48	20.8	15.45	18.72	5.65	8.77	3.88	5.52	4.67	19.56	4.58	12.05	8.8	5.19	3.06	9.41	9.76	14.42	27.61	7.21	7.4
	8.11	13.46	17.36	11.13	10.64	7.93	11.17	15.84	10.62	28.39	9.05	21.42	9.11	4.54	6.99	17.75	27.2	7.56	10.72	17.85	5.36	7.31	7.3	3.98	3.9	23.2	6.12	9.02	18.61	20.62	14.63	17.83	5.49	8.85	3.88	5.33	4.49	19.86	4.58	11.68	8.63	5.21	3.02	9.54	9.45	15.86	27.26	7.32	7.15
	8.34	14	17.9	11.44	10.94	8.13	11.44	16.18	10.9	30.73	9.3	22.08	9.65	4.65	7.18	18.3	28.25	7.75	11.12	18.43	5.52	7.63	7.68	4.06	3.99	24.29	6.26	9.36	18.95	21.53	15.2	18.39	5.69	9.74	3.88	5.46	4.6	20.8	4.58	12.05	8.92	5.33	3.09	9.77	9.75	16.39	28.69	7.5	7.36
	8.3	14.23	18.07	11.42	11.02	8.09	11.61	16.15	10.81	30.64	9.3	24.29	9.39	4.73	7.19	18.78	30.01	7.6	11.21	18.57	5.53	7.5	7.65	4.06	4.01	24.29	6.22	9.53	18.5	21.28	15.41	17.83	5.69	9.73	3.88	5.35	4.64	20.2	4.58	12.03	9.04	5.29	3.06	9.62	9.55	16	28.8	7.21	7.26
	8.24	13.89	18.25	11.57	11.18	8.11	11.53	15.88	10.73	29.74	9.25	24.37	9.16	4.86	7.11	18.19	30.25	7.69	11.08	18.03	5.58	7.56	8.05	4.03	4.01	24.64	6.18	9.45	18.05	21.7	15.79	16.82	5.62	9.9	3.88	5.34	4.72	20.61	4.58	11.9	8.9	5.25	3.05	9.28	9.77	17.09	29.34	7.31	7.28
	8.44	14.34	19.01	11.77	11.4	8.41	11.7	16.24	11.06	29.74	9.44	24.77	9.3	5	7.22	18.59	32.3	7.77	11.58	19.83	5.71	7.89	8.86	4.07	4.06	24.86	6.33	9.73	18.78	21.74	16.01	17.17	5.76	10.19	3.88	5.47	4.76	22.67	4.58	12.26	9.24	5.38	3.11	9.38	10.12	17.22	30.39	7.48	7.62
	8.59	14.57	19.02	11.75	11.21	8.39	11.7	16.36	10.86	29.56	9.35	25.29	9.2	4.9	7.24	18.29	35.53	7.69	11.68	19.57	5.85	7.8	8.79	4.08	4.04	24.59	6.34	10.1	18.64	21.48	16.04	17.8	6.34	10.34	3.88	5.42	4.87	23.7	4.58	12.27	9.2	5.45	3.09	9.36	10.02	16.82	29.93	7.58	7.5
	8.45	14.1	18.62	11.63	11.02	8.55	11.9	16.05	10.66	29.36	9.23	25.53	9.02	4.81	7.12	17.59	33.9	7.44	11.6	19.3	5.66	7.51	8.54	4.01	4.04	23.93	6.22	10.1	18.85	21.06	16.36	16.91	6.47	10.15	3.88	5.38	4.71	24.1	4.58	11.96	9	5.36	3.07	9.15	9.8	16.82	28.85	7.21	7.35
	8.28	13.69	18.61	11.28	10.9	8.97	12.13	15.66	10.55	29.6	9.17	24.12	8.7	4.93	7.05	17.69	34.67	7.5	11.45	18.58	5.61	7.32	8.66	3.98	3.99	23.75	6.3	10.5	18.12	21.27	16.2	16.37	6.2	9.99	3.88	5.33	4.65	21.78	4.58	11.8	8.91	5.27	3.04	9.11	9.57	16.82	31.1	7.1	7.18
	8.38	13.95	18.98	11.36	11.05	8.84	12.24	16.17	10.67	29.6	9.29	24.46	9.29	5.06	7.29	18.23	35.1	7.58	12.07	18.64	5.71	7.59	8.7	4.03	4.05	24.26	6.49	10.66	18.48	21.56	16.35	16.55	6.22	10.64	4.27	5.49	4.73	21.9	4.58	12.09	9.07	5.4	3.08	9.45	9.88	16.82	31.26	7.21	7.31
	8.21	13.94	19.23	11.34	10.93	9.15	12.09	15.77	10.48	28.79	9.18	25	9.03	5.26	7.2	18.24	32.9	7.71	12.34	18.76	5.63	7.38	8.74	4.04	4.03	23.93	6.54	10.22	19.53	21.35	15.96	17	6.1	10.52	4.22	5.37	4.7	22.65	4.58	12.2	9.19	5.34	3.05	9.2	10.04	16.82	30.23	7.09	7.25
	8.3	14.05	19.37	11.4	11.05	9.21	12.14	15.89	10.62	29.17	9.34	25.36	9.04	5.23	7.31	18.52	33.6	7.59	12.33	18.65	5.75	7.62	8.69	4.08	4.07	24.19	6.56	10.26	19.67	21.57	16.19	16.91	6.15	10.46	4.36	5.39	4.76	22.05	4.58	12.3	9.27	5.41	3.09	9.25	10.14	16.82	30.64	7.2	7.36
	8.39	14.31	19.75	11.44	11.2	9.2	12.03	16.02	10.68	30.02	9.42	25.55	9.09	5.36	7.39	18.54	33.05	7.91	13.34	18.99	5.8	7.7	8.7	4.21	4.15	24.89	6.64	10.68	20.16	21.66	16.23	16.82	6.18	10.27	4.8	5.44	4.81	22.1	4.58	12.37	9.31	5.56	3.31	9.62	10.22	16.8	31.74	7.23	7.42
	8.51	14.5	21.54	11.56	11.21	8.99	12.13	16.15	10.6	30.59	9.44	26.11	9.15	5.37	7.67	18.45	33.32	7.93	13.18	18.33	5.82	7.76	8.87	4.2	4.14	25.6	6.48	11.15	20.27	21.9	16.29	16.59	6.2	10.39	5.28	5.48	4.81	22.2	4.58	12.81	9.36	5.56	3.2	9.55	10.77	16.31	32.18	7.49	7.45
	8.31	14.04	21	11.18	11.1	8.84	11.88	16.36	10.37	28.41	9.26	26.9	8.89	5.53	7.48	18.38	32.37	8.06	13.05	17.7	5.65	7.53	8.75	4.1	4.18	24.89	6.24	11.41	19.6	21.61	15.88	16.03	6.08	9.9	5.06	5.51	4.72	22.54	4.58	12.79	9.08	5.46	3.2	9.3	10.46	15.77	31.78	7.66	7.32
	8.59	15	21.91	11.62	11.09	8.84	11.96	16.83	10.42	27.99	9.31	26.52	9	5.25	7.49	17.83	32.94	8.02	12.79	17.73	5.65	7.72	8.52	4.08	4.21	25.88	6.16	11.39	20.6	21.73	15.55	16.06	6.08	9.84	4.88	5.56	4.72	22.02	4.58	12.38	9.17	5.5	3.15	9.3	10.48	15.94	31.4	7.56	7.39
	8.45	15.4	21.98	12.45	10.5	8.48	11.25	15.96	9.99	27.19	9.01	24.32	8.46	4.88	7.16	16.3	31.2	7.84	12.69	16.69	5.28	7.14	7.95	3.91	4.02	24.39	6.01	10.6	19.48	20.68	14.59	14.61	5.63	9.17	4.53	5.39	4.44	20.22	4.58	11.65	8.79	5.24	3.03	9.15	10.89	14.8	28.92	6.99	7.12
	8.44	15.18	21.08	12.35	10.28	8.59	11.05	16.02	9.93	26.79	8.94	24.19	8.6	4.77	7.2	16.05	30.1	7.75	12.62	16.42	5.21	7.14	7.8	3.89	3.94	24.38	6.1	10.25	18.88	20.4	14.3	15.1	5.65	8.91	4.41	5.4	4.41	18.78	4.58	11.53	8.61	5.23	2.98	8.99	10.35	14	27.55	6.8	7.04
	8.21	14.24	20.44	11.35	10.29	8.67	11.32	15.82	9.97	27.26	9.09	24.45	8.58	4.79	6.96	16.14	30.81	7.62	13.13	16.72	5.22	7.03	7.78	3.95	3.97	24.7	6.02	10.5	18.75	20.35	14.83	14.79	5.84	9.01	4.49	5.49	4.42	19.49	4.58	11.68	8.68	5.35	3.01	8.96	10.16	14.24	27.9	6.88	7.08
	8.07	13.97	20.91	11.09	10.12	8.48	11.91	15.46	9.98	27.02	8.96	24.2	8.31	4.81	7	16	32.07	7.81	13.47	16.36	5.21	7.03	7.69	3.89	3.94	24.56	6	10.54	18.82	20.95	14.53	14.21	5.77	8.97	4.54	5.66	4.36	19.44	4.58	11.42	8.61	5.32	3	9	9.86	14.84	28.41	6.72	6.87
	8.12	14.11	20.65	11.32	10.19	8.5	11.91	15.57	10.02	27.39	9.01	24.62	8.36	4.93	7	16.47	32.36	7.8	13.5	16.85	5.31	7.07	8.03	3.87	3.96	24.7	6.01	10.99	19.3	20.7	14.83	14.37	5.78	8.99	4.55	5.67	4.42	19.56	4.58	11.63	8.67	5.35	3.03	9.1	9.77	14.96	29.04	6.83	7
	8.06	14.22	20.52	11.2	10.15	8.46	11.81	15.69	10	27.05	9.02	24.41	8.29	5.06	7	16.23	32.31	7.99	13.3	16.62	5.24	7.2	7.89	3.86	3.95	25.7	6	11.59	19.03	20.5	14.81	14.7	5.65	9.2	4.45	5.57	4.51	19.19	4.58	11.51	8.63	5.42	3.01	9.08	10.34	16.05	28.89	7.04	6.97
	8.01	14.03	20.22	10.99	10.02	8.66	11.9	15.6	9.9	26.91	8.96	23.82	8.13	5.14	7	16.36	32.35	7.84	12.95	16.4	5.23	7.05	7.81	3.85	3.93	25.86	5.98	11.64	19.55	20.39	14.59	14.33	5.5	9.52	4.45	5.5	4.44	19.94	4.58	11.4	8.5	5.33	2.99	8.96	10.13	16.32	28.07	6.96	6.96
	7.93	14.04	20.24	11.03	9.99	8.86	12	15.58	9.9	26.89	9.03	24.01	8.15	5.1	6.96	16.15	32.88	8.35	13.15	16.39	5.17	7.05	8	3.84	3.92	27.2	5.96	11.36	19.25	20.08	14.73	14.19	5.57	9.68	4.42	5.53	4.43	19.61	4.58	11.51	8.6	5.27	3.01	9.01	9.92	16.24	27.7	7.02	6.93
	8.08	14.25	20.55	11.21	10.22	8.94	12.32	15.91	10.07	27.55	9.18	24.45	8.33	5.19	7.03	17.16	32.93	8.6	13.45	16.91	5.34	7.26	8.2	3.95	3.98	27.37	6.06	11.36	19.78	20.41	14.95	14.56	5.72	9.98	4.56	5.65	4.52	20.14	4.58	11.81	8.76	5.45	3.04	9.2	10.46	16.35	29.08	7.27	7.12
	8.09	14.37	20.61	11.2	10.29	9.12	12.47	16.07	10.07	27.61	9.26	23.8	8.3	5.16	7	17.03	32.97	8.55	13.56	17.73	5.3	7.58	8.52	3.95	4	26.89	6.2	10.79	19.4	20.33	14.92	14.49	5.69	10.12	4.51	5.74	4.5	19.81	4.58	11.7	8.73	5.44	3.02	9.45	10.75	15.93	29.04	7.21	7.06
	8.08	14.28	20.94	11.19	10.24	9.2	12.39	16	10.01	28.43	9.67	23.35	8.41	5.15	7.07	17.37	32.29	8.81	13.42	18.6	5.35	7.75	8.9	3.95	3.99	26.6	6.34	10.58	19.22	20.2	15.25	14.69	5.73	10.06	4.48	5.96	4.49	19.5	4.58	12	8.75	5.56	3.01	9.53	10.78	15.84	29.32	7.18	7.16
	7.78	13.51	19.51	10.74	10	8.7	11.98	15.59	9.8	26.86	9.53	22.1	8.07	4.82	6.86	16.9	30.92	8.59	12.38	17.47	5.12	7.77	8.6	3.81	3.89	24	6.1	10.05	17.99	19.86	14.71	14.15	5.48	9.55	4.28	5.98	4.37	19.15	4.58	11.66	8.31	5.27	2.9	9.08	10.28	16.42	27.75	6.88	6.9
	7.42	12.6	18.1	10.02	9.61	8.47	11.51	15.3	9.72	25.99	9.66	20.11	7.54	4.42	6.42	15.88	30	8	11.71	16.55	4.88	7.26	8.38	3.71	3.72	21.6	5.93	9.55	17.26	19.04	14.16	12.82	5.15	9.21	4.06	5.98	4.13	17.24	4.58	11.17	7.93	5.05	2.81	8.58	9.69	15.88	26.06	6.19	6.74
	7.38	12.59	17.89	10.06	9.68	8.4	11.51	15.5	9.75	25.19	10.14	19.99	7.55	4.4	6.41	16.08	29.67	8.14	11.28	16.64	4.88	7.26	5.3	3.71	3.73	21.84	5.97	9.07	17.31	19.3	14.12	12.44	5.15	9.54	4.03	5.73	4.14	17.02	5.04	11.17	7.94	5.06	2.81	8.98	9.61	15	24.74	6.2	6.75
	7.38	12.6	17.67	10.14	9.66	8.39	11.57	15.48	9.74	25.71	10.54	20.01	7.47	4.32	6.37	15.72	28.15	8.07	11.12	16.34	4.87	7.57	5.4	3.72	3.69	21.25	5.96	8.62	17.17	19.1	14.29	12.09	5.11	9.3	4.01	5.75	4.09	16.18	5.54	11.15	7.93	5.09	2.81	9.39	9.39	14.33	23.37	6.1	6.72
	7.3	12.08	17.61	9.86	9.51	8.23	11.62	15.53	9.85	25.93	10.07	19.42	7.35	4.22	6.34	15.41	27.77	7.86	10.8	15.9	4.8	7.44	5.43	3.68	3.64	21.12	6	8.19	17.27	19.05	14.13	11.62	5.05	9.29	4	5.53	4.02	16.6	6.09	11.11	7.84	5.08	2.78	9.51	9.26	14.9	22.77	6.02	6.68
	7.24	12.12	17.6	9.92	9.4	8.22	11.57	15.55	10.03	25.66	9.84	19.16	7.29	4.19	6.34	15.11	28.27	7.76	10.72	15.49	4.73	7.35	5.25	3.65	3.64	20.87	5.95	8.18	16.7	19.05	14.28	11.9	5.03	9.21	3.98	5.56	4	16.36	6.02	11.13	7.81	5.02	2.74	9.54	9.19	14.7	22.85	6.02	6.7
	7.35	12.25	18	10.07	9.49	8.35	11.52	15.55	9.89	25.3	9.98	20.3	7.36	4.34	6.46	15.47	28.5	8.08	11.06	15.9	4.8	7.4	5.4	3.68	3.67	21.46	5.98	8.59	17.26	19.05	14.41	12.03	5.09	9.42	4.03	5.57	4.06	16.91	5.63	11.22	7.92	5.05	2.77	9.54	9.42	15.35	23.72	6.13	6.73
	7.38	12.55	17.7	10.11	9.56	8.26	11.57	15.6	9.77	25.19	9.67	20.4	7.31	4.37	6.42	15.44	27.95	8.22	11.03	15.84	4.82	7.33	5.46	3.66	3.66	21.02	5.95	8.32	17.62	19.05	14.28	11.95	5.07	9.32	4.11	5.56	4.04	17.08	6.19	11.22	7.88	5.04	2.74	9.68	9.23	15.72	23.3	6.17	6.7
	7.19	12.1	16.86	9.8	9.33	7.99	11.33	15.43	9.9	24.36	9.96	19.67	6.97	4.18	6.32	15.68	27.6	7.97	10.37	15.2	4.7	7.14	5.14	3.55	3.57	19.18	5.95	7.9	16.93	19.11	14.31	11.3	4.96	9.21	3.98	5.27	3.85	16.66	6.11	10.89	7.64	4.85	2.68	9.66	8.75	15.28	22.21	6.04	6.65
	7.2	12.12	16.8	9.74	9.31	8.01	11.3	15.4	9.75	26.37	10.08	20.21	7.04	4.18	6.25	15.72	27.65	7.88	10.49	15.32	4.7	7.1	4.98	3.54	3.56	19.24	5.94	7.81	16.69	19.11	14.21	11.65	5.01	9.26	3.94	5.26	3.84	16.88	6.04	10.92	7.64	4.85	2.69	9.66	8.62	15.58	23.35	6.1	6.63
	7.22	12.19	16.99	9.84	9.34	8.08	11.11	15.63	9.75	26	10.02	20.24	7.5	4.43	6.28	15.9	27.55	8.09	10.8	15.6	4.75	7.11	4.97	3.56	3.58	19.44	5.93	7.94	16.75	19.11	14.23	11.47	5.03	9.35	3.95	5.37	3.87	17.5	6.04	10.92	7.72	4.91	2.71	9.75	8.52	15.91	25.04	6.16	6.66
	7.33	12.33	17.42	9.89	9.46	8.14	11.1	15.61	9.75	25.66	9.98	20.38	7.45	4.55	6.28	16.2	28.77	8.1	11.02	16.65	5.23	7.17	5.12	3.56	3.59	19.89	5.93	8.18	17.26	19.12	14.43	11.55	5.06	9.75	4.02	5.48	3.91	18.74	5.96	11	7.75	5.06	2.72	10.73	8.68	16.72	24.7	6.41	6.74
	7.29	12.22	17.8	9.67	9.2	8.24	11.33	15.58	9.81	24.92	9.72	19.83	7.3	4.42	6.35	15.85	28.3	7.99	11.11	16.86	5.25	7.1	4.96	3.52	3.56	19.95	5.93	8.05	17.32	19.1	14.27	11.25	4.99	9.72	3.95	5.52	3.92	17.85	5.95	10.86	7.69	5.02	2.69	10.56	8.44	16.33	24.11	6.43	6.65
	7.22	12.09	17.84	9.74	9.24	8.09	11.1	15.56	9.7	24.7	9.7	19.61	7.29	4.64	6.29	16.1	27.88	7.99	11	16.46	5.13	7.07	4.9	3.52	3.55	19.9	5.93	8.06	17.14	19.17	14.23	11.12	4.99	9.43	4.35	5.49	3.91	17.43	5.84	10.84	7.73	5.15	2.69	10.44	8.47	16.15	24.31	6.35	6.68
	7.2	11.95	17.71	9.64	9.21	8.13	11.1	15.61	9.68	24.71	9.6	19.48	7.27	4.7	6.35	16.05	30.67	8.17	11.09	16.47	5.13	7.06	4.82	3.53	3.53	20.17	5.93	7.95	17.05	19.14	14.25	11	5.01	9.49	4.32	5.5	3.86	18.11	5.67	10.82	7.71	5.09	2.69	10.26	8.33	15.67	24.28	6.33	6.69
	7.34	12.37	18.2	10.15	9.23	8.11	11.19	15.53	9.66	24.54	9.63	19.49	7.27	5	6.26	16.06	31.41	8.1	11.09	16.19	5.11	7.05	4.92	3.55	3.53	20.14	5.94	8	17.05	19.13	14.74	11	4.99	9.37	4.33	5.65	3.91	17.58	5.63	10.95	8.04	5.02	2.72	10.35	8.37	16.89	24.8	6.3	6.68
	7.14	12.11	17.73	9.9	9.13	8.05	11.06	15.6	9.81	24.18	9.65	19.32	7.17	4.91	6.22	15.82	30.3	8.01	11.08	15.41	5.13	7.16	4.8	3.58	3.49	20.53	5.93	8.01	17.08	19.11	14.52	11.54	4.97	9.33	4.15	5.88	3.85	17.22	5.55	10.9	7.91	5	2.71	9.9	8.32	18.22	24.29	6.17	6.61
	7.38	12.6	18.44	10.23	9.49	8.29	11.4	15.94	10.03	24.96	9.99	20.3	7.42	5	6.41	16.79	30.06	8.19	11.5	16.15	5.32	7.36	5.04	3.68	3.61	21.35	6.04	8.41	17.98	19.6	15.05	11.95	5.17	9.76	4.35	6.06	4.01	18.07	5.78	11.25	8.16	5.16	2.78	10.21	8.77	18.77	25.53	6.43	6.81
	7.39	12.59	18.25	10.22	9.84	8.26	11.31	16.25	9.9	25.02	9.98	20.37	7.47	4.94	6.41	16.85	32.29	8.18	11.57	16.93	5.39	7.34	5.06	3.65	3.61	21.4	5.99	8.49	17.85	19.28	14.95	11.83	5.15	10.06	4.32	5.98	3.98	19.3	5.76	11.23	8.13	5.17	2.8	10.15	8.76	18.78	25.88	6.41	6.77
	7.52	12.79	18.61	10.3	9.74	8.35	11.48	16.07	9.89	25.12	9.96	20.45	7.56	5.04	6.42	17	32.59	8.19	11.7	16.79	5.5	7.4	5.06	3.66	3.63	21.55	5.99	8.63	18.03	19.17	14.99	12.01	5.25	10.04	4.33	6.12	4.04	19.31	5.8	11.23	8.16	5.22	2.81	10.07	8.74	19.24	26.83	6.41	6.84
	7.51	12.84	18.6	10.48	9.76	8.46	11.43	15.98	9.99	25.35	10.16	20.8	7.56	5.03	6.41	16.98	31.76	8.06	11.61	16.83	5.42	7.36	5.19	3.66	3.63	21.71	6.01	9.05	18.17	19.28	14.9	11.86	5.25	10.02	4.26	6.04	4	19.29	5.7	11.44	8.13	5.2	2.81	10.07	8.89	19.05	26.4	6.46	6.87
	7.5	13.03	18.47	10.44	9.66	8.35	11.44	15.86	9.91	24.9	10.03	20.55	7.7	5.07	6.51	17.2	31.2	8.13	11.73	17.38	5.39	7.69	5.08	3.65	3.63	21.68	6	9.13	17.88	19.19	14.87	11.71	5.27	10.37	4.35	5.92	4.01	19.98	5.9	11.43	8.18	5.16	2.81	10.17	8.73	18.7	26.03	6.47	6.82
	7.4	12.85	18.33	10.3	9.64	8.28	11.39	15.91	9.8	24.82	9.93	20.23	7.59	5.08	6.45	16.91	31.39	8.04	12.9	17.55	5.49	8.1	5.14	3.63	3.61	21.59	5.95	8.89	17.69	19.18	14.79	11.63	5.24	10.18	4.3	5.91	3.98	19.66	5.8	11.35	8.13	5.16	2.79	10.07	8.71	18.87	27.52	6.41	6.83
	7.38	12.78	18.51	10.26	9.58	8.35	11.33	15.86	9.71	25	9.91	19.99	7.64	5.22	6.45	16.7	31.05	8.04	12.93	17.39	5.41	8.22	5.01	3.58	3.6	21.98	5.96	9.08	18.5	19.1	14.8	11.56	5.12	9.98	4.23	6	3.94	19.5	5.68	11.36	8.14	5.1	2.8	9.9	8.48	18.49	27.66	6.34	6.79
	7.05	11.82	17.25	9.65	9.21	8.01	10.8	15.4	9.65	24.07	9.51	18.56	7.2	4.84	6.21	15.31	28.68	7.78	12.37	16.55	5.03	8	4.79	3.48	3.47	20.58	5.92	8.64	17.46	19.11	14.08	10.82	4.93	9.55	3.99	5.86	3.75	17.55	5.46	10.98	7.66	5.05	2.71	9.06	7.82	17.54	25.6	6	6.58
	7.06	11.91	17.25	9.72	9.53	8.01	10.92	15.48	9.85	23.93	9.52	18.39	7.22	4.84	6.22	15.31	29.2	7.92	12.15	16.63	5.11	8.35	4.78	3.49	3.47	20.57	6.06	8.69	17.16	19.11	14.14	10.94	4.94	9.61	4	5.87	3.77	17.1	5.35	11.06	7.72	5.11	2.73	9.19	7.91	16.95	27	6.03	6.49
	7.19	12.21	17.49	9.92	9.53	8.19	11.12	15.61	9.82	24.34	9.59	19	7.36	4.84	6.3	15.67	29.77	8	13.06	17.61	5.36	8.64	4.87	3.54	3.53	21.49	6.12	9.09	18.88	19.23	14.3	11.2	5.04	9.81	4.11	6.07	3.86	18.04	5.5	11.33	7.92	5.19	2.77	9.35	8.11	18.65	28.1	6.17	6.7
	7.12	12.01	17.48	9.69	9.38	8.04	11.7	16.08	9.67	24.1	9.47	18.64	7.24	4.84	6.21	15.34	29.89	7.85	13.02	17.6	5.35	8.43	4.84	3.49	3.49	21.33	5.97	9.07	18.98	19.13	14.09	11.01	4.95	9.53	4.11	6.14	3.81	19.84	6.05	11.23	7.81	5.12	2.73	9.65	8	20	27.69	6.11	6.75
	7.23	12.51	17.63	10.21	9.38	8.07	11.45	16.01	9.69	24.23	9.57	19.06	7.3	4.84	6.23	15.54	30.68	7.84	12.75	17.57	5.41	8.76	4.84	3.52	3.54	21.2	6.08	9.3	19.08	19.13	14.14	10.95	4.98	9.58	4.12	6.1	3.82	19.91	6.1	11.32	7.88	5.22	2.73	9.76	7.95	20.06	27.3	6.11	6.87
	7.13	12.25	17.08	10.02	9.37	8.01	11.3	15.77	9.69	24.3	9.61	19.18	7.28	4.84	6.21	15.41	30.2	7.66	12.69	17.41	5.38	9.09	4.79	3.52	3.51	19.08	6.1	8.84	19.63	19.07	14.27	11.18	4.95	9.5	4.05	6.35	3.78	20.35	6.05	11.13	7.83	5.19	2.74	9.77	8.06	21.58	27.96	6.1	6.92
	7.12	12.09	17.03	9.85	9.29	7.96	11.31	15.78	9.66	24	9.55	18.86	7.18	4.84	6.19	15.17	30.34	7.69	12.34	17.52	5.24	9.15	4.77	3.63	3.49	18.7	6.02	8.4	20.22	19.06	14.04	10.85	4.94	9.44	4.16	6.99	3.75	20.63	5.98	11.19	7.78	5.11	2.72	9.68	7.98	21.19	27.55	6.07	7.03
	7.26	12.74	17.34	10.21	9.36	8.04	11.47	15.89	9.65	24.33	9.57	19.12	7.27	4.84	6.23	15.56	30.61	7.56	12.61	18.23	5.36	9.22	4.88	3.8	3.52	19.11	6.03	7.98	20.5	19.06	14.26	10.89	5	9.56	4.15	6.8	3.79	21.37	6.02	11.34	7.89	5.15	2.74	9.7	8.03	21.39	27.6	6.17	7.08
	7.23	12.81	17.66	10.28	9.27	8.24	11.35	15.81	9.56	24.18	9.51	19.02	7.35	4.84	6.17	15.37	30.25	7.25	12.36	18.1	5.25	9.56	4.82	3.73	3.55	19.01	5.98	7.95	20.13	19.07	14.27	10.85	4.96	9.39	4.08	6.67	3.8	20.3	5.89	11.39	7.92	5.09	2.73	9.6	8.1	20.61	27.75	6.7	7.08
	7.34	13.34	17.68	10.35	9.07	8.07	11.31	15.75	9.45	26.15	9.31	18.72	7.21	4.84	6.12	15.68	29.31	7.4	12.85	17.83	5.15	9.3	4.72	3.68	3.49	19.11	5.95	7.77	20.8	19.06	14.08	10.5	4.87	9.21	4.04	6.7	3.74	20.99	5.76	11.2	7.76	5.04	2.7	9.42	8.03	22.67	28.65	6.4	6.7
	7.4	13.41	18.08	10.39	9.33	8.2	11.37	15.87	9.75	26.55	9.42	19.11	7.57	4.84	6.18	15.85	29.44	7.48	13.02	18.3	5.22	9.29	4.76	3.87	3.52	19.4	5.95	7.84	21.43	19.07	14.08	10.66	4.89	9.31	4.09	6.7	3.79	21.45	5.85	11.41	7.9	5.15	2.74	9.44	8.1	23.1	29.1	6.48	6.72
	7.47	13.73	18.21	10.56	9.36	8.29	11.45	16.08	9.62	26	9.46	21.02	8.05	4.84	6.23	16.09	30.03	7.52	13.05	18.6	5.29	9.25	4.76	3.85	3.56	19.21	5.95	8.04	21.66	19.68	14.64	11.07	4.93	9.42	4.08	6.65	3.86	21.21	5.92	11.54	8	5.19	2.74	9.37	8.23	23.18	29.55	6.46	6.71
	7.4	13.43	18.65	10.41	9.48	8.24	11.66	16.06	9.59	25.75	9.75	20.66	7.8	4.84	6.24	15.88	30.5	7.53	13.1	18.4	5.35	9.11	4.76	3.84	3.58	19.33	5.94	8.04	21.7	19.35	15.18	11.03	4.97	9.28	4.11	6.55	3.85	20.9	5.87	11.57	8	5.38	2.74	9.4	8.27	22.77	29.3	6.45	6.68
	7.37	13.39	18.52	10.4	9.43	8.21	11.74	17.12	10.11	25.48	9.72	20.41	7.62	4.84	6.23	16.54	31.65	7.54	12.83	18.35	5.34	9.15	4.87	3.82	3.57	19.62	5.94	8.06	22.2	19.44	14.94	11.37	4.94	9.2	4.08	6.43	3.87	20.54	6.29	11.73	7.98	5.92	2.74	9.39	8.26	22.2	30.79	6.44	6.72
	7.33	13.23	18.29	10.33	9.46	8.14	11.65	17.42	9.99	25.46	9.77	20.27	7.67	4.84	6.22	16.17	31.13	7.58	12.75	18.11	5.49	8.96	4.93	3.86	3.58	19.49	5.93	7.99	22	19.49	15.05	11.12	5.01	9.24	4.08	6.47	3.89	20.55	6.24	12.15	7.96	6.28	2.75	9.69	8.36	22.22	30.79	6.4	6.77
	7.46	13.28	18.63	10.34	9.65	8.29	11.79	17.2	10.07	25.69	10.04	20.39	7.76	4.84	6.35	16.27	34.24	7.6	12.9	18.26	5.53	9.05	4.99	3.88	3.63	19.81	5.99	8.1	21.9	19.57	15.12	11.12	5.09	9.45	4.12	6.49	3.93	20.64	6.24	12.13	8.08	6.42	2.78	9.9	8.45	21.86	30.68	6.5	6.91
	7.51	13.4	19.06	10.4	9.77	8.26	11.79	17.21	10.11	25.8	10.08	20.78	7.74	4.84	6.42	16.29	33.34	7.63	13.35	9.24	5.53	9.37	5.06	4.01	3.67	19.75	6.04	8.08	22.74	19.81	15.3	11.2	5.11	9.41	4.15	6.53	3.96	20.75	6.25	12.26	8.13	6.35	2.8	10.58	8.7	22.2	30.85	6.64	6.97
	7.71	13.71	18.89	11.11	9.82	8.38	12.08	17.21	10.11	25.84	9.71	20.81	7.89	4.84	6.42	16.43	33.37	7.61	13.1	9.62	5.51	9.56	5.01	4.06	3.66	19.99	6.01	8.16	22.49	19.9	15.2	11.33	5.08	9.53	4.16	6.5	3.95	21.4	6.28	12.34	8.1	6.55	2.79	10.46	8.73	21.84	29.9	6.7	7.02
	7.56	13.39	18.86	10.69	9.66	8.4	11.87	16.87	10.11	25.57	9.55	21.32	7.86	4.84	6.38	16.16	32.62	7.54	13.06	10.58	5.49	9.8	4.99	4.03	3.64	20.58	6.01	8.11	22.14	19.74	15.74	11.13	5.05	9.43	4.15	6.72	3.95	20.72	6.16	12.04	8.12	6.5	2.79	10.4	8.56	22.76	32.89	6.69	6.95
	7.59	13.38	19.02	10.59	9.88	8.78	11.91	16.99	9.97	12.65	9.75	20.87	7.75	4.84	6.34	16.07	32.21	7.47	13.48	10.56	5.5	9.6	4.96	3.99	3.63	20.56	5.98	8.04	22.11	19.62	15.5	11.32	5.02	9.43	4.11	6.68	3.95	20.44	6.16	12.13	8.08	6.41	2.77	10.44	8.62	22.26	34.24	6.65	6.95
	7.5	13.28	18.79	10.5	9.78	8.56	11.78	17.01	9.88	12.35	9.66	20.18	7.67	4.84	6.36	15.92	32.15	7.48	14.05	10.37	5.47	9.38	4.96	3.93	3.64	20.59	6.01	7.77	20.85	19.83	15.02	11.15	5	9.47	4.09	6.61	3.93	20.3	6.15	12.04	8.05	6.42	2.76	10.24	8.5	21.76	37.66	6.52	6.92
	7.59	13.3	18.68	10.66	9.91	8.65	11.98	17.2	10.01	12.42	10	20.49	7.69	4.84	6.78	16.03	31.63	7.66	13.96	10.4	5.54	9.43	5.02	3.97	3.69	20.63	6.08	7.79	21.09	19.93	15.17	11.18	5.06	9.56	4.14	6.28	4	19.93	6.29	12.27	8.13	6.82	2.8	10.25	8.56	20.99	41.43	6.61	7.03
	7.7	13.47	19.1	10.84	10.1	8.67	12.08	17.17	10.05	12.51	10.04	20.55	7.78	4.84	6.72	16.69	31.96	7.58	14.1	10.28	5.65	9.37	5.07	4.03	3.72	21.1	6.2	7.88	22.01	20.36	15.22	11.45	5.17	9.73	4.21	6.22	4.03	20.18	6.68	12.25	8.25	6.74	2.84	10.93	8.79	21.13	44.39	6.64	7.2
	7.64	13.39	18.84	10.77	9.95	8.78	12.4	17.29	10.23	12.84	10	20.55	7.85	4.88	6.78	16.68	32.38	7.54	14.21	10.31	5.59	9.45	5.07	4.01	4.09	20.95	6.26	7.96	22.18	20.37	15.21	11.51	5.15	10.04	4.17	6.2	4.06	20.3	6.57	12.22	8.44	7	2.87	10.89	8.76	21.24	43.55	6.59	7.17
	7.64	13.74	19.8	10.87	10.15	8.73	12.16	17.08	10.58	12.64	10.04	21.86	7.86	4.71	6.76	16.67	31.75	7.47	14.85	10.75	5.65	9.4	5.1	4	3.98	20.79	6.22	7.94	22	20.45	15.18	11.3	5.1	9.87	4.2	6.2	4.05	19.96	6.8	12.17	8.3	6.87	2.82	11.15	8.7	20.73	44.5	6.55	7.22
	7.53	13.37	19.89	10.63	10.8	8.61	12.17	17.12	10.66	12.41	9.87	21.12	7.75	4.84	6.6	16.76	31.01	7.47	14.97	10.45	5.53	9.12	5.05	4	4.01	22.73	6.18	7.93	22.2	20.3	15.2	11.12	5.06	9.59	4.16	6.18	4.01	19.64	7.29	12.09	8.19	6.72	2.78	11.2	8.65	20.83	48.95	6.54	7.12
	7.65	13.85	20.28	10.86	10.55	8.59	12.08	17.34	10.55	12.44	9.77	20.93	7.99	4.75	6.62	17.39	31.81	7.51	15.1	10.53	5.56	9.01	5.13	3.95	4.01	21.94	6.15	7.84	22.18	20.58	15.1	11.19	5.11	9.71	4.18	6.18	4.01	20.13	7.45	12.14	8.24	6.68	2.79	11.14	8.68	21.06	47.4	6.62	7.13
	7.63	13.65	19.85	10.71	10.37	8.56	12.37	17.19	10.67	12.81	9.76	21.58	7.9	4.69	6.6	17.05	31.76	7.51	14.89	10.38	5.53	9.11	5.2	3.97	3.95	21.49	6.12	7.78	22.18	20.51	15.19	11.24	5.08	9.64	4.18	6.13	4.1	20	7.32	12.38	8.25	6.65	2.79	11.27	9.55	21.65	45.98	6.61	7.09
	7.68	13.95	20.04	10.8	10.36	8.51	12.37	17.19	10.56	12.72	9.88	21.28	8.1	4.69	6.62	16.9	31.55	7.69	14.63	10.34	5.53	9.06	5.08	3.97	3.93	22	6.12	7.76	22.18	20.52	15.12	11.22	5.09	9.64	4.17	6.12	4.08	19.81	7.32	12.32	8.21	6.57	2.8	11.56	9.85	20.99	44.45	6.6	7.11
	7.58	13.7	19.65	10.7	10.3	8.34	13.25	17.17	10.73	12.6	9.74	21.01	8.11	4.73	6.52	16.87	32.09	7.75	14.44	10.06	5.53	9	5.04	3.93	3.89	22.12	6.02	7.75	22.18	20.54	14.91	11.08	5.09	9.55	4.13	6.04	4.03	19.9	7.32	12.34	8.19	6.68	2.77	11.5	9.85	20.45	44.32	6.57	7
	7.61	13.76	19.7	10.71	10.3	8.43	14.26	17.37	10.58	12.59	9.86	21.3	8.17	4.76	6.64	17.4	32.07	8.09	14.25	9.59	5.64	9.08	5.11	3.94	3.88	21.94	6.02	7.78	22.18	20.25	14.97	11.03	5.07	9.63	4.12	6.1	4.05	20.08	7.32	12.4	8.25	6.63	2.77	11.9	9.91	20.3	41.1	6.56	7.06
	7.67	13.88	19.93	10.83	10.37	8.53	14.26	17.63	10.64	12.87	10.12	21.45	8.28	5.05	6.68	17.37	31.84	8.07	14.75	9.59	5.67	9.25	5.11	3.94	3.92	22.01	6.05	7.92	22.18	20.43	15.14	11.22	5.09	9.73	4.15	6.14	4.11	20.71	7.29	13.02	8.31	6.94	2.79	11.9	9.78	20.6	41.79	6.74	7.22
	7.4	13.84	19.2	10.49	10.07	8.16	14.26	17.19	10.11	12.3	9.87	20.19	7.87	4.97	6.47	15.86	29.88	8.1	13.88	8.63	5.34	9	4.89	3.8	3.75	20.63	5.95	7.55	24.4	19.68	14.53	10.51	4.84	9.39	3.97	5.78	3.93	19.2	6.63	12.35	7.9	6.62	2.71	11.23	9.23	18.92	39.33	6.5	6.94
	7.43	13.3	19.17	10.31	10.08	8.13	14.26	17.26	10.12	12.32	10.49	19.5	7.8	4.65	6.53	15.61	29.75	8.2	14.04	8.33	5.39	9	4.97	3.81	3.81	20.63	5.95	7.49	24.55	19.56	14.55	10.39	4.8	9.48	3.94	5.73	3.94	18.3	6.63	12.08	7.9	6.57	2.71	11.3	9.37	18.64	40.95	6.58	6.99
	7.43	13.35	18.94	10.35	9.74	8.1	14.26	17.1	9.93	12.24	10.4	19.53	7.72	4.53	6.46	15.54	29.78	8.08	13.4	8.36	5.35	9	4.86	3.75	3.78	20.39	5.95	7.41	23.13	19.59	14.5	10.23	4.78	9.63	3.93	5.82	3.91	18.3	6.8	11.95	7.89	6.66	2.68	11.24	9.28	18.25	40.75	6.62	6.98
	7.22	13.04	18.92	10.11	9.87	8.12	14.26	17.04	9.88	12.24	10.25	19.55	7.38	4.46	6.34	15.65	30.71	7.98	12.94	8.27	5.17	9.03	4.81	3.75	3.73	19.88	5.96	7.12	23	19.33	14.3	9.98	4.72	9.7	3.85	5.69	3.98	17.01	6.53	11.68	7.73	6.43	2.66	11.13	8.71	18.55	40.48	6.56	7.01
	7.37	13.25	19.22	10.33	9.98	8.15	14.26	17.13	9.91	12.52	10.6	19.54	7.52	4.48	6.4	15.68	30.42	7.87	13.08	8.41	5.26	9.09	4.87	3.78	3.77	20.03	5.96	7.24	22.77	19.35	14.43	10.02	4.76	9.72	3.88	5.69	3.99	17.29	6.91	11.8	7.8	6.3	2.69	11.14	8.81	18.94	44.53	6.51	7.12
	8.11	13.91	20.51	10.8	10.27	8.26	14.26	17.75	9.95	12.65	10.59	19.55	7.78	4.46	6.56	15.64	31.86	8.04	13.12	8.42	5.29	9.16	4.93	3.78	3.84	19.81	6	7.3	24.01	19.18	14.73	9.99	4.75	9.77	3.96	5.79	4.39	17.21	7.29	11.93	7.95	6.48	2.69	11.05	9.05	18.8	46.53	6.72	7.18
	8.36	13.8	20.21	10.78	10.27	8.26	14.26	17.44	9.96	12.59	10.78	19.55	7.94	4.53	6.69	15.84	32.85	8.34	13.32	8.98	5.33	9.31	4.98	3.87	3.91	20.12	6.02	7.41	24.16	19.4	14.83	10.16	4.82	9.92	3.93	5.74	4.49	17.87	8.02	12	7.96	6.48	2.72	11.14	9.05	19.9	45.9	6.86	7.28
	8.19	14.27	20.45	10.82	10.27	8.18	14.26	17.7	10.02	12.77	10.98	19.85	7.95	4.48	6.64	15.52	31.8	8.41	13.41	8.82	5.27	9.47	4.95	3.98	3.88	20.42	6.02	7.78	24.15	19.25	14.76	10.01	4.8	9.9	3.93	5.7	4.39	17.65	8.82	11.95	7.9	6.62	2.7	11.12	8.88	19.43	49.97	6.84	7.3
	8.24	14.22	20.15	10.81	10.45	8.38	14.26	18.24	10.09	12.75	11.06	20	8.04	4.52	6.8	15.4	31.55	9.25	13.67	8.88	5.34	9.6	5.06	4.16	3.96	20.56	6.12	7.69	24.25	19.44	15.38	11.01	4.81	9.92	3.95	5.73	4.4	17.72	9.7	12.3	8.01	6.87	2.74	11.15	9.14	19.19	48.7	7.07	7.6
	8.33	14.24	20.23	10.9	10.38	8.35	14.26	18.21	10.1	12.68	10.97	20.06	8.07	4.64	6.78	15.57	31.54	9.65	13.66	8.76	5.35	9.54	5.05	4.07	3.94	21.52	6.11	7.71	26.68	19.56	15.27	11.6	4.84	9.95	4.01	5.77	4.37	17.88	9.65	12.25	8.04	6.88	2.73	11.18	9.11	19.21	53.57	7.02	7.66
	8.17	14.17	19.88	10.82	10.18	8.24	14.26	18.66	10.04	12.74	10.77	19.87	7.94	4.55	6.8	15.41	31.68	9.39	13.55	8.97	5.33	9.55	5.02	3.97	3.88	21.04	6.08	7.67	27	19.45	15.11	11.33	4.8	9.86	3.97	5.82	4.33	17.7	9.45	12.25	7.96	6.85	2.73	11.11	8.94	18.8	55.14	6.88	7.47
	8.1	14.78	19.92	10.98	10.05	8.18	14.26	18.5	9.92	12.63	10.67	19.75	8.08	4.46	6.63	15.15	30.73	9.01	13.39	8.95	5.27	9.49	4.91	3.87	3.83	20.8	5.97	7.46	25.67	19.39	15.26	11.03	4.76	9.71	3.95	5.7	4.23	17.37	9.02	12.15	7.84	6.77	2.7	11.05	8.62	18.28	52.5	6.76	7.38
	8.33	14.83	20.15	11.26	10.48	8.38	14.26	19	10.32	12.72	11.74	20.06	8.23	4.55	6.95	15.31	31.16	9.91	13.64	9.11	5.4	9.75	5.08	4.1	3.97	21.28	6.16	7.51	25.81	19.68	15.9	11.23	4.81	10.03	3.98	5.8	4.39	17.62	9.92	12.49	7.96	6.89	2.76	10.85	9.04	20.06	53.94	7.12	8.12
	8.55	15.11	20.41	11.56	10.74	8.57	14.28	20.64	10.8	13.15	12.91	20.55	8.34	4.67	7.33	15.61	31.92	10.17	14.03	9.19	5.57	10	5.21	4.24	4.04	21.62	6.39	7.61	26	20.5	16.42	11.28	5.15	10.29	4.07	5.89	4.44	18.02	10.91	13.08	8.15	6.94	2.81	10.83	9.18	19.98	56.64	7.25	8.58
	8.72	15.78	20.76	11.94	10.65	8.56	13.91	20.44	10.89	13.03	12.33	20.65	8.35	4.68	7.18	15.63	32.44	10.3	14.13	9.23	5.54	9.92	5.35	4.5	4.01	21.61	6.3	7.6	26.86	21.08	16.31	11.3	5.25	10.24	4.07	5.97	4.52	18.1	12	12.9	8.14	6.95	2.79	10.84	9.07	20	57.7	7.26	8.33
	8.81	16.46	20.93	12.03	10.75	8.62	13.63	19.71	10.78	13.01	12.12	20.38	8.45	4.7	7.13	15.57	32.36	9.6	13.71	9.23	5.57	10.2	5.29	4.32	4.1	21.61	6.22	7.69	26.38	20.54	16.53	11.15	5.17	10.23	4.17	6.04	4.66	17.95	11.84	12.85	8.26	7.19	2.83	11.44	9.06	19.97	58.7	7.17	8.15
	9.01	17.35	21.25	12.15	10.94	8.84	13.94	20.2	11.41	13.37	13.33	21.05	8.47	4.81	7.35	15.71	32.13	10.04	13.95	9.27	5.62	10.28	5.44	4.66	4.23	21.61	6.39	7.81	26.3	21.45	17.58	11.39	5.69	10.42	4.45	6.05	4.9	17.74	11.98	13.03	8.53	7.23	3.01	11.45	9.4	19.78	60.4	7.3	8.34
	8.75	16.42	20.78	11.74	10.72	8.84	13.86	19.84	11	14.28	13.7	20.69	8.37	4.88	7.15	15.85	31.93	9.51	13.87	9.12	5.65	11.15	5.98	4.53	4.25	21.58	6.3	7.74	26.1	21.74	17.5	11.11	5.62	10.34	4.5	6.02	5.24	17.91	11.12	12.77	8.47	7.08	2.9	11.56	9.25	19.9	66.44	7.36	8.15
	8.51	16.02	20.5	11.5	10.54	8.89	13.9	19.98	10.89	13.64	13.31	20.22	8.13	4.75	7.06	15.73	31.81	9.29	13.83	9.02	5.95	10.3	5.99	4.42	4.22	21.62	6.37	7.66	25.85	21.8	17.13	10.91	5.46	10.8	4.27	5.87	4.75	18.37	11.45	12.74	8.27	7.07	2.83	12.72	9.3	19.3	59.8	7.52	8.15
	8.56	15.95	20.3	11.42	10.48	8.83	14.37	19.96	10.86	13.63	12.94	20.35	8.11	4.69	6.97	15.45	33.1	9.21	13.78	9.15	6.09	9.7	5.76	4.37	4.3	21.56	6.35	7.72	26.53	21	17.05	10.71	5.41	10.84	4.36	5.91	4.68	18.07	11.37	12.75	8.31	6.9	2.84	12.72	9.08	19.4	60.01	7.56	8.14
	8.42	15.75	20.3	11.35	10.43	8.74	14.17	19.66	10.86	13.4	12.8	20.59	8.12	4.64	6.96	15.44	32.54	9.23	14	9.03	5.98	10.48	5.66	4.43	4.25	21.91	6.44	7.79	26.03	20.76	17.33	10.69	5.43	10.58	4.31	5.93	4.68	18.01	10.98	12.63	8.25	6.94	2.81	13.63	8.95	19.44	62.68	7.35	8
	8.34	15.29	20.05	11.28	10.3	8.88	13.86	19.5	10.9	13.61	12.08	21.33	8.02	4.53	6.86	15.26	31.86	8.81	13.81	9.01	5.84	9.88	5.4	4.31	4.13	22.45	6.44	7.73	26.2	21.05	17.12	10.4	5.35	10.4	4.19	5.86	4.71	17.51	10.39	12.42	8.45	6.78	2.8	12.27	8.87	20.01	67.6	7.13	7.74
	8.26	15.21	20.34	11.25	10.27	8.96	13.83	19.95	10.85	13.36	11.9	20.88	8.15	4.52	6.85	15.3	31.66	8.62	13.9	9.01	5.83	9.75	5.55	4.27	4.2	23.31	6.44	7.78	27.6	20.7	17.72	10.41	5.25	10.4	4.19	5.87	4.6	19.26	10.2	12.46	8.37	6.8	2.81	11.13	8.91	20.05	60.84	7.08	7.73
	8.29	15.25	20.15	11.3	10.31	9.07	13.79	20.01	10.81	13.3	11.98	21.03	8.35	4.53	6.99	15.35	32.4	8.6	14.33	9.01	5.74	9.71	5.67	4.28	4.22	22.65	6.44	7.83	27.86	20.85	18.16	10.42	5.3	10.35	4.2	5.96	4.65	19.88	10.22	12.47	8.52	6.77	2.82	11.14	8.8	19.84	59.35	7.12	7.72
	8.36	15.34	20.18	11.17	10.29	8.98	13.78	19.99	10.68	13.19	11.84	20.82	8.53	4.53	6.9	15.44	31.09	8.56	14.18	9.01	5.73	9.43	5.57	4.29	4.15	22.61	6.44	7.89	27.38	20.59	18.82	10.66	5.25	10.07	4.17	5.91	4.58	19.42	10.22	12.5	8.52	6.92	2.81	10.6	8.83	19.54	57.21	7.1	7.82
	8.5	15.6	20.69	11.38	10.31	8.98	13.78	20.09	10.76	13.31	12.48	20.83	8.52	4.57	6.99	15.31	30.4	8.96	14.29	9.01	5.73	9.45	5.69	4.39	4.16	22.46	6.44	8.1	27.86	20.8	18.88	10.62	5.26	10.03	4.15	5.91	4.66	19.48	11.24	12.6	8.5	6.94	2.83	10.71	8.92	19.35	58.07	7.2	7.9
	8.18	14.93	20.51	11.03	10.05	8.69	13.57	19.88	10.7	12.89	11.7	21.21	8.2	4.54	6.88	15.18	30.37	8.42	14.53	9.01	5.62	9.38	5.6	4.26	4.11	22.54	6.37	8.05	28.25	20.38	18.33	10.37	5.16	9.86	4.1	5.85	4.54	18.77	10.38	12.19	8.53	6.8	2.77	10.4	8.86	19.2	13.38	7.03	7.6
	8.1	14.77	20.2	10.92	10.14	8.76	13.23	19.85	10.77	12.7	11.66	21.69	8.05	4.49	6.83	15.11	30.23	8.41	14.5	9.01	5.63	9.38	5.5	4.25	4.15	22.57	6.44	8.19	27.98	20.32	18.01	10.33	5.12	10.06	4.1	5.82	4.56	18.47	10.38	12.12	8.4	6.83	2.78	10.09	8.85	18.83	13.59	7.08	7.56
	8.25	15.2	20.24	11.03	10.06	8.77	13.13	19.89	10.6	12.66	11.7	22.73	8.08	4.56	6.84	15.11	30.5	8.45	14.2	9.01	5.66	9.34	5.4	4.23	4.12	22.57	6.3	8.13	28.2	20.03	18.3	10.35	5.22	9.89	4.14	5.77	4.72	18.59	10.23	12.24	8.3	7.05	2.77	10.17	8.88	19.19	12.94	7.03	7.66
	8.23	15.16	20.22	11.03	10.15	8.89	13.25	19.99	10.75	12.84	11.8	22.98	8.12	4.56	6.96	15.17	30.66	8.46	14.2	9.01	5.82	9.36	5.48	4.24	4.13	22.89	6.28	8.2	29.11	20.32	18.53	10.4	5.43	9.93	4.17	5.82	4.71	18.7	10.3	12.31	8.37	7.26	2.79	10.18	9.15	19.55	13.07	7.08	7.67
	8.23	15.07	20.06	11.03	10.13	9.14	13.31	20	10.52	12.63	11.71	22.74	8.12	4.55	6.92	15.24	31.15	8.4	14.06	9.01	5.73	9.46	5.41	4.26	4.12	22.54	6.2	8.34	30.2	20.38	18.3	10.39	5.44	9.89	4.18	5.79	4.64	18.6	10.22	12.27	8.38	7.23	2.79	10.19	9.1	19.5	12.75	7.08	7.65
	8.23	15.07	20.12	10.98	10.13	9.16	13.24	19.87	10.48	12.75	11.68	23.08	8.1	4.53	6.91	15.27	30.96	8.41	14.2	9.01	5.79	9.44	5.47	4.26	4.1	22.65	6.21	8.56	30	20.33	18.35	10.39	5.4	9.91	4.18	5.82	4.66	18.65	10.3	12.29	8.39	7.23	2.79	10.27	9.05	19.34	12.66	7.09	7.69
	8.11	14.62	19.99	10.7	10.04	9.42	13.55	19.7	10.47	12.58	11.46	22.62	7.99	4.5	6.82	15.42	30.82	8.11	14.04	9.91	5.63	9.35	5.39	4.22	4.06	22.98	6.15	8.63	30.78	20.18	17.93	10.25	5.39	9.81	4.19	5.78	4.58	18.01	10.44	12.07	8.38	7.36	2.78	10.22	8.96	19.2	12.28	6.99	7.52
	8.92	15.19	20.4	11.09	9.69	9.5	13.28	19.41	10.29	12.19	11.16	21.6	7.75	4.36	6.68	15.62	29.98	8.01	13.3	10.1	5.36	9.14	5.3	4.2	3.92	22.09	6.01	8.2	30.9	19.5	17.35	10.02	5.18	9.5	4.05	5.61	4.34	17.04	10.16	11.89	8.08	6.96	2.72	9.81	8.66	18.51	12.18	6.69	7.37
	9.56	15.41	20.3	11.17	9.69	9.37	13.64	19.8	10.5	12.3	11.21	21.9	7.87	4.43	6.7	15.45	30.28	8.06	13.42	10.1	5.4	9.09	5.29	4.38	3.95	21.9	6.03	8.2	30.79	19.44	17.31	10.07	5.2	9.5	4.09	5.54	4.36	17.2	10.04	11.93	8.18	7.08	2.72	9.9	8.72	18.74	12.8	6.79	7.4
	8.94	14.91	19.89	11.17	9.56	9.23	13.49	20.01	10.34	12.5	11.13	21.71	7.79	4.54	6.66	15.09	30.02	8.01	13.54	10.1	5.39	9.07	5.29	4.35	3.92	22.22	6.03	8.29	29.68	19.45	17.3	10.07	5.16	9.5	4.09	5.54	4.39	16.92	9.69	11.92	8.17	7.15	2.71	9.87	8.54	18.4	12.93	6.92	7.41
	9.07	14.91	20.04	11.17	9.63	9.99	13.42	20.06	10.46	12.63	11.22	22.02	7.86	4.55	6.73	15.33	29.92	8	13.8	10.1	5.44	9.23	5.33	4.44	3.95	22.5	6.22	8.34	30.75	19.53	17.39	10.1	5.33	9.54	4.15	5.64	4.4	17.1	9.61	12	8.25	7.2	2.73	9.87	8.67	18.56	12.49	6.96	7.6
	9.28	15.77	20.81	11.17	9.68	9.89	13.37	20.38	10.55	12.5	11.57	23.38	7.9	4.49	6.72	15.19	29.93	8	13.76	10.1	5.49	9.37	5.34	4.39	3.97	22.49	6.3	8.39	29.95	19.61	18.22	10.04	5.31	9.61	4.14	5.59	4.31	17.22	9.71	12.12	8.17	7.16	2.73	9.84	8.8	18.5	12.35	6.94	7.69
	8.98	15.52	20.48	11.17	9.69	9.99	13.24	20.18	10.52	12.71	11.68	23.91	7.87	4.54	6.73	15.1	30.2	8.04	13.95	10.1	5.48	9.33	5.33	4.39	3.98	22.86	6.34	8.39	29.55	20.3	18.03	10.29	5.25	9.67	4.17	5.58	4.37	17.57	9.73	12.12	8.24	7.09	2.74	9.82	8.77	18.61	12.18	7.04	7.65
	9.02	15.8	21.19	11.17	9.78	9.9	13.25	20.51	10.6	12.76	12.25	24.38	7.95	4.57	6.86	15.13	30.2	8.32	14	10.1	5.52	9.36	5.48	4.83	4.07	23.04	6.36	8.42	29.4	20.4	18.14	10.29	5.27	9.7	4.17	5.62	4.42	17.64	10.39	12.12	8.22	6.94	2.77	9.81	8.85	18.51	12.24	7.13	7.78
	9.11	16.04	21.2	11.17	9.65	9.73	13.14	20.28	10.54	12.81	11.82	23.95	7.86	4.48	6.8	14.88	30.09	7.99	14.31	10.1	5.43	9.17	5.49	5.31	4.03	23.29	6.31	8.57	29.41	19.74	17.71	10.09	5.1	9.7	4.16	5.56	4.38	17.27	9.81	12.12	8.17	6.99	2.73	9.61	8.81	18.54	11.83	7	7.84
	9.07	15.71	20.46	11.17	9.33	9.55	12.71	20.06	10.28	12.58	11.54	23.24	7.58	4.41	6.85	14.21	29.29	7.68	14.31	10.1	5.3	9.1	5.54	5.45	4	22.37	6.21	8.29	29.03	19.37	17.33	9.96	4.94	9.37	4.07	5.52	4.27	16.96	9.45	11.91	8.09	6.87	2.69	9.7	8.86	18.25	11.23	6.91	7.82
	9.07	15.84	20.64	11.17	9.45	9.56	12.95	20.09	10.26	12.67	11.82	24.22	7.73	4.53	7.14	14.3	29.7	7.89	14.31	10.1	5.49	9.09	5.99	5.45	4	22.59	6.41	8.38	29	19.64	17.67	10.21	5.05	9.47	4.09	5.55	4.4	17.09	9.63	12.08	8.19	6.91	2.78	9.86	9.31	18.45	11.48	7.2	8.03
	9.1	15.85	20.3	11.17	9.42	9.43	12.71	20.15	10.35	12.45	11.82	23.91	7.68	4.5	7	14.3	30.07	7.81	14.31	10.1	5.42	9.01	5.86	5.45	4	22.95	6.34	8.34	28.92	19.5	17.46	10.08	5.17	9.49	4.05	5.59	4.37	17	9.61	12.12	8.11	6.91	2.75	9.8	9.68	19	11.3	7.29	7.83
	9.15	15.99	20.78	11.17	9.38	9.48	13.1	20.06	10.32	12.39	11.69	23.61	7.58	4.47	6.99	14.47	30.3	8	14.31	10.1	5.42	9.02	5.76	5.45	4	22.95	6.33	8.34	29.21	19.3	17.36	10.04	5.15	9.58	4.06	5.6	4.35	17.72	9.54	12.14	8.22	7.14	2.73	9.71	9.75	18.53	11.14	7.43	7.82
	9.66	16.99	21.44	11.17	9.43	9.67	13.05	20.02	10.55	12.5	11.79	23.18	7.67	4.49	6.92	14.33	30.17	7.99	14.31	10.1	5.46	9.12	5.83	5.45	4	23.32	6.31	8.38	29.57	18.52	17.58	10.05	5.17	9.64	4.07	5.61	4.35	17.76	9.64	12.28	8.26	7.14	2.73	9.89	9.68	18.34	11.24	7.7	7.82
	9.92	18.41	21.89	11.17	9.26	9.18	13	19.42	10.4	12.74	11.2	24.25	7.7	4.51	6.76	14.54	30.73	7.86	14.31	10.1	5.5	9.13	5.61	5.45	4	23.52	6.15	8.54	30.21	18.32	17.2	9.85	5.19	9.68	4.12	5.69	4.37	18.03	9.24	11.99	8.48	6.87	2.73	10.02	9.24	19.35	11.55	7.34	7.53
	10.43	19.77	22.57	11.17	9.3	9.21	13.15	19.42	10.58	12.91	11.23	24.22	7.79	4.51	6.79	14.51	33.8	8.05	14.31	10.1	5.69	9.36	5.62	5.6	4	23.75	6.34	8.84	29.99	18.44	17.2	9.9	5.2	9.74	4.14	5.76	4.52	18.05	9.19	12.05	8.49	6.92	2.74	10.01	9.92	20.26	11.6	7.71	7.61
	10.7	19.1	22.29	11.17	9.36	9.28	12.92	19.29	10.53	12.8	11.16	23.9	7.76	4.55	6.74	14.65	37.18	7.98	14.31	10.1	5.63	9.76	5.79	5.38	4	23.36	6.33	9.13	30.35	18.78	17.43	9.89	5.14	9.91	4.14	5.71	4.44	17.83	9.14	12.02	8.45	6.91	2.75	9.94	10.22	20.13	11.65	7.91	7.76
	10.45	18.5	22.38	11.17	9.33	9.15	13.08	19.29	10.44	13.02	11.18	23.62	7.97	4.74	6.75	14.84	40.9	8.02	14.31	10.1	5.73	9.56	5.7	5.31	4	24.43	6.29	9.15	30.25	18.48	17.36	9.85	5.3	9.94	4.14	5.73	4.48	17.95	9.02	12.14	8.48	6.83	2.74	9.9	10.22	19.85	11.59	7.93	7.73
	10.19	18.16	22.25	11.17	9.49	9.19	12.9	19.28	10.38	12.83	11.02	23.81	7.96	4.7	6.75	14.75	43.35	7.99	14.31	9.69	5.7	9.33	5.59	5.18	4	24.71	6.29	9.03	30.08	18.24	17.3	9.76	5.27	9.79	4.12	5.68	4.55	18.01	9.09	12.1	8.44	6.79	2.74	9.99	10.61	19.74	12.75	7.94	7.76
	10.25	18.21	22.01	11.17	9.33	9.09	12.87	19.29	10.26	12.67	10.78	23.51	7.91	4.6	6.68	14.75	45.1	7.93	14.31	9.75	5.57	9.12	5.44	5.23	4	24.71	6.27	8.93	32.99	18.14	16.93	9.65	5.15	9.53	4.09	5.6	4.58	17.76	8.7	12.24	8.46	6.97	2.73	9.86	10.41	19.81	13.46	7.64	7.66
	10.34	18.39	22.1	11.17	9.48	9.15	12.98	19.38	10.41	12.8	10.93	23	8	4.66	6.74	14.75	45.76	7.99	14.31	10	5.65	9.18	5.56	5.17	4.18	24.95	6.22	9.08	32.55	18.25	17.1	9.74	5.25	9.64	4.14	5.64	4.61	18.27	8.74	12.43	8.58	7.06	2.75	9.9	10.62	20.01	14.19	7.77	7.77
	10.31	18.95	21.86	11.17	9.44	9.07	13.02	19.45	10.33	12.67	10.95	22.37	7.99	4.69	6.73	14.75	45.76	8.02	14.31	9.87	5.62	9.12	5.51	5.12	4.1	25.45	6.18	9.13	32.54	18.19	17.22	9.82	5.19	9.6	4.16	5.65	4.6	18.14	8.82	12.84	8.48	7.01	2.75	9.84	10.5	19.72	14.88	7.64	7.71
	10	18.18	21.69	11.17	9.42	9.09	13.02	19.46	10.28	12.67	11.11	22.63	7.94	4.64	6.75	14.75	45.97	8.24	14.31	10.24	5.64	9.14	5.53	5.09	4.05	25.09	6.14	9.1	32.54	18.26	17.33	10.8	5.19	9.62	4.14	5.65	4.52	18.24	9.19	12.82	8.44	7.03	2.78	9.84	10.33	19.59	14.78	7.58	7.67
	10.1	17.96	21.69	11.17	9.34	9	13.02	19.52	10.3	12.71	10.93	22.2	7.88	4.61	6.71	14.75	50.57	8.18	14.31	10.18	5.54	9.1	5.55	4.96	4.06	24.58	6.09	9.1	32.54	18.75	17.17	10.98	5.15	9.51	4.11	5.61	4.51	17.96	8.9	12.96	8.45	7	2.76	9.9	10.45	19.65	14.09	7.78	7.72
	10.09	17.94	22.1	11.17	9.41	9.05	13.02	19.62	10.54	12.69	11.2	22.72	7.95	4.62	6.75	14.75	51.85	8.18	14.31	10.2	5.6	9.12	5.52	5.01	4.07	24.62	6.12	9.36	32.54	18.72	17.2	11.15	5.18	9.57	4.13	5.66	4.53	18.05	8.9	12.96	8.57	6.94	2.77	10.09	10.51	19.5	14.42	7.74	7.74
	10.21	18.18	22.2	11.17	9.57	9.14	13.02	19.57	10.53	12.67	11.23	22.81	7.9	4.62	6.74	14.75	49.26	8.28	14.31	10.38	5.63	9.13	5.62	5.06	4.07	24.64	6.09	9.35	32.54	18.6	17.37	10.79	5.2	9.59	4.15	5.67	4.53	17.99	9.19	12.88	8.58	6.96	2.77	10.08	10.71	19.61	14.92	8.21	7.74
	10.09	17.8	21.83	11.17	9.45	9.18	13.02	20.24	10.45	12.57	11.16	23.15	7.82	4.58	6.76	14.75	49.35	9.11	14.31	10.93	5.69	9.26	5.53	5.22	4.1	24.65	6.08	9.24	32.54	19.21	17.42	10.48	5.18	9.77	4.14	5.62	4.53	18.1	9.46	12.8	8.65	7	2.77	10.02	11.48	19.3	14.8	8.99	7.86
	10.09	18.14	22.43	11.17	9.39	9.22	13.02	20.24	10.55	12.58	11.12	22.54	7.82	4.64	6.75	14.75	49.8	8.74	14.31	11.51	5.6	9.17	5.47	5.08	4.06	24.97	6.03	9.3	32.54	19.18	18.08	10.5	5.18	9.61	4.11	5.56	4.56	17.78	9.26	12.88	8.64	6.97	2.77	9.9	11.57	18.86	15.57	8.45	8.1
	9.82	17.64	21.96	11.17	9.29	9.13	13.02	20.24	10.32	12.47	11.13	22.32	7.74	4.62	6.69	14.75	47.78	8.87	14.31	11.06	5.58	9.07	5.35	4.94	4.01	24.49	6.05	9.11	32.54	18.66	18.28	10.14	5.11	9.51	4.07	5.53	4.45	17.34	9.38	12.63	8.49	6.94	2.74	9.83	11	18.91	17.13	8.08	8.03
	9.84	18.2	22.34	11.17	9.2	9.18	13.3	20.24	10.26	13.15	11.26	22.6	7.7	4.58	6.64	14.75	46.24	9.13	14.31	11.2	5.62	9.1	5.27	4.95	3.96	24.58	6.02	9.04	32.54	18.85	18.72	10.03	5.08	9.53	4.02	5.56	4.39	17.34	10.32	12.67	8.47	6.83	2.73	10.15	10.97	18.93	17.16	8.08	8.18
[truncated: 260 more columns]
